# Supplementary material for: Resistance to Neuromuscular Blockade by Rocuronium in Surgical Patients with Spastic Cerebral Palsy
Source: J Pers Med. 2021 Aug 3;11(8):765. doi: 10.3390/jpm11080765 (PMC8400439; doi:10.3390/jpm11080765)
Supplement: Supplementary file 1 [file jpm-11-00765-s001.zip]

Archive with 3 entries (2 files):
- jpm-1265380-supplementary/
- jpm-1265380-supplementary/jpm-1265380-supplementary.pdf
- jpm-1265380-supplementary/jpm-1265380-video.pdf
